# Supplementary material for: Genetic and Proteomic Basis of Sclerotinia Stem Rot Resistance in Indian Mustard [Brassica juncea (L.) Czern & Coss.]
Source: Genes (Basel). 2021 Nov 10;12(11):1784. doi: 10.3390/genes12111784 (PMC8621386; doi:10.3390/genes12111784)
Supplement: Supplementary file 1 [file genes-12-01784-s001.zip]

Archive with 1 entries (1 files):
- genes-1447990-supplementary.xlsx
